# Supplementary material for: Global Trends and Cross-Country Differences in Authorship by Women in Academic Anaesthesiology Since 1996: A Repeated Cross-Sectional Analysis
Source: J Clin Med. 2025 Aug 21;14(16):5891. doi: 10.3390/jcm14165891 (PMC12387729; doi:10.3390/jcm14165891)
Supplement: Supplementary file 1 [file jcm-14-05891-s001.zip]

Archive with 1 entries (1 files):
- jcm-3770622-supplementary.pdf
